# Supplementary material for: Computational Identification of Antigenicity-Associated Sites in the Hemagglutinin Protein of A/H1N1 Seasonal Influenza Virus
Source: PLoS One. 2015 May 15;10(5):e0126742. doi: 10.1371/journal.pone.0126742 (PMC4433265; doi:10.1371/journal.pone.0126742)
Supplement: S1 Table — (XLS) [file pone.0126742.s001.xls]

## Sheet: Sheet1
S1 Table. The combined H1N1 HI table.
antigens\sera	A/WUHAN/371/95	A/BAYERN/7/95	A/BEIJING/262/95	A/BRAZIL/11/78	A/BRISBANE/59/07	A/BRISBANE/193/2004	A/CAMBODIA/0371/2007	A/CHILE/1/83	A/FLORIDA/13/07	A/FUKUSHIMA/141/2006	A/HONG_KONG/2652/2006	A/INDIA/6263/80	A/JIANGXI/160/2005	A/JOHANNESBURG/82/96	A/KENTUCKY/1/2005	A/KENTUCKY/02/2006	A/NEW_CALEDONIA/9/2004	A/NEW_CALEDONIA/20/99	A/PHILIPPINES/673/2006	A/Shenzhen/227/95	A/SICHUAN/4/88	A/SINGAPORE/6/86	A/SINGAPORE/14/2004	A/SOLOMON_ISLANDS/03/2006	A/SOUTH_DAKOTA/06/2007	A/TAIWAN/1/86	A/TEXAS/36/91	A/USSR/90/77	A/VICTORIA/500/2006	A/VIRGINIA/01/2006	A/ENGLAND/333/80	A/CHILE/4795/00	A/FUJIAN/156/00	A/HONG KONG/1870/2008	A/MALAYSIA/100/2006	A/MOSCOW/13/98	A/NEIMENGGU/52/2002
A/WUHAN/371/95	1280	80	1280	*	*	*	*	*	*	*	*	*	*	40	*	*	*	20	*	*	*	*	*	*	*	20	20	*	*	*	*	*	*	*	*	*	*
A/BAYERN/7/95	80	1280	160	20	*	*	*	80	*	*	*	*	*	1280	*	*	*	320	*	*	*	640	*	*	*	640	640	20	*	*	*	*	10	*	*	*	*
A/BEIJING/262/95	1280	80	1280	20	*	*	*	80	*	*	*	*	160	80	320	*	*	320	*	40	*	20	*	*	*	40	40	20	*	*	*	20	320	*	*	40	640
A/BRAZIL/11/78	*	10	40	1280	*	*	*	320	*	*	*	160	*	*	*	*	*	40	*	*	*	20	*	*	*	40	10	320	*	*	640	*	*	*	*	*	*
A/BRISBANE/59/07	*	*	*	*	1280	*	320	*	1280	640	320	*	*	*	*	*	*	160	*	*	*	*	*	320	1280	*	*	*	*	*	*	*	*	640	*	*	*
A/BRISBANE/193/2004	*	*	*	*	*	1280	*	*	*	40	320	*	*	*	*	*	1280	1280	1280	*	*	*	1280	640	*	*	*	*	1280	*	*	*	*	*	1280	*	*
A/CAMBODIA/0371/2007	*	*	*	*	640	*	1280	*	1280	640	640	*	*	*	*	*	*	80	*	*	*	*	*	320	640	*	*	*	*	*	*	*	*	*	*	*	*
A/CHILE/1/83	*	10	40	80	*	*	*	1280	*	*	*	*	*	*	*	*	*	40	*	*	*	20	*	*	*	40	10	80	*	*	80	*	*	*	*	*	*
A/FLORIDA/13/07	*	*	*	*	640	*	320	*	1280	320	*	*	*	*	*	*	*	160	*	*	*	*	*	1280	640	*	*	*	*	*	*	*	*	*	*	*	*
A/FUKUSHIMA/141/2006	*	*	*	*	640	40	640	*	1280	1280	320	*	*	*	*	*	320	160	320	*	*	*	320	320	1280	*	*	*	80	*	*	*	*	*	160	*	*
A/HONG_KONG/2652/2006	*	*	*	*	640	20	1280	*	*	640	1280	*	*	*	*	320	160	160	160	*	*	*	160	640	1280	*	*	*	40	320	*	*	*	1280	80	*	*
A/INDIA/6263/80	*	*	*	160	*	*	*	*	*	*	*	1280	*	*	*	*	*	*	*	*	*	*	*	*	*	*	*	80	*	*	160	*	*	*	*	*	*
A/JIANGXI/160/2005	*	*	20	*	*	*	*	*	*	*	*	*	1280	*	20	*	*	40	*	*	*	*	*	*	*	*	*	*	*	*	*	*	*	*	*	*	80
A/JOHANNESBURG/82/96	80	1280	320	*	*	*	*	*	*	*	*	*	*	1280	*	*	*	160	*	*	*	*	*	*	*	*	640	*	*	*	*	1280	40	*	*	1280	80
A/KENTUCKY/1/2005	*	*	640	*	*	*	*	*	*	*	*	*	320	*	1280	*	*	640	*	*	*	*	*	*	*	*	*	*	*	*	*	*	*	*	*	*	1280
A/KENTUCKY/02/2006	*	*	*	*	*	*	*	*	*	*	80	*	*	*	*	1280	*	1280	*	*	*	*	*	320	*	*	*	*	*	1280	*	*	*	*	*	*	*
A/NEW_CALEDONIA/9/2004	*	*	*	*	*	640	*	*	*	160	320	*	*	*	*	*	1280	1280	1280	*	*	*	1280	640	*	*	*	*	1280	*	*	*	*	*	1280	*	*
A/NEW_CALEDONIA/20/99	160	40	320	20	320	160	160	80	640	320	160	*	640	40	320	1280	320	1280	160	*	*	20	320	320	320	40	10	20	640	1280	*	80	640	*	640	20	1280
A/PHILIPPINES/673/2006	*	*	*	*	*	20	*	*	*	640	1280	*	*	*	*	*	320	320	1280	*	*	*	320	640	*	*	*	*	80	*	*	*	*	*	160	*	*
A/Shenzhen/227/95	*	*	80	*	*	*	*	*	*	*	*	*	*	*	*	*	*	*	*	1280	*	*	*	*	*	*	*	*	*	*	*	*	*	*	*	*	*
A/SICHUAN/4/88	*	*	*	*	*	*	*	*	*	*	*	*	*	*	*	*	*	*	*	*	1280	320	*	*	*	640	*	*	*	*	*	*	*	*	*	*	*
A/SINGAPORE/6/86	*	640	40	20	*	*	*	80	*	*	*	*	*	*	*	*	*	40	*	*	640	1280	*	*	*	640	640	20	*	*	*	*	*	*	*	*	*
A/SINGAPORE/14/2004	*	*	*	*	*	640	*	*	*	40	320	*	*	*	*	*	1280	1280	1280	*	*	*	1280	640	*	*	*	*	1280	*	*	*	*	*	1280	*	*
A/SOLOMON_ISLANDS/03/2006	*	*	*	*	640	80	320	*	1280	320	320	*	*	*	*	320	320	160	1280	*	*	*	640	1280	320	*	*	*	320	640	*	*	*	320	640	*	*
A/SOUTH_DAKOTA/06/2007	*	*	*	*	640	*	320	*	1280	640	320	*	*	*	*	*	*	160	*	*	*	*	*	320	1280	*	*	*	*	*	*	*	*	640	*	*	*
A/TAIWAN/1/86	40	640	80	20	*	*	*	80	*	*	*	*	*	*	*	*	*	40	*	*	640	640	*	*	*	1280	320	20	*	*	*	*	*	*	*	*	*
A/TEXAS/36/91	80	640	320	20	*	*	*	80	*	*	*	*	*	320	*	*	*	160	*	*	*	1280	*	*	*	640	1280	20	*	*	*	*	*	*	*	*	*
A/USSR/90/77	*	10	40	640	*	*	*	160	*	*	*	160	*	*	*	*	*	40	*	*	*	20	*	*	*	40	10	1280	*	*	640	*	*	*	*	*	*
A/VICTORIA/500/2006	*	*	*	*	*	320	*	*	*	80	320	*	*	*	*	*	640	640	640	*	*	*	640	640	*	*	*	*	1280	*	*	*	*	*	1280	*	*
A/VIRGINIA/01/2006	*	*	*	*	*	*	*	*	*	*	80	*	*	*	*	1280	*	1280	*	*	*	*	*	640	*	*	*	*	*	1280	*	*	*	*	*	*	*
A/ENGLAND/333/80	*	*	*	640	*	*	*	1280	*	*	*	640	*	*	*	*	*	*	*	*	*	*	*	*	*	*	*	320	*	*	1280	*	*	*	*	*	*
A/CHILE/4795/00	*	*	40	*	*	*	*	*	*	*	*	*	*	320	*	*	*	80	*	*	*	*	*	*	*	*	*	*	*	*	*	1280	20	*	*	*	*
A/FUJIAN/156/00	*	10	160	*	*	*	*	*	*	*	*	*	*	20	320	*	*	320	*	*	*	*	*	*	*	*	*	*	*	*	*	20	1280	*	*	*	1280
A/HONG KONG/1870/2008	*	*	*	*	1280	*	*	*	*	*	640	*	*	*	*	*	*	*	*	*	*	*	*	640	1280	*	*	*	*	*	*	*	*	1280	*	*	*
A/MALAYSIA/100/2006	*	*	*	*	*	320	*	*	*	40	320	*	*	*	*	*	1280	1280	640	*	*	*	1280	640	*	*	*	*	1280	*	*	*	*	*	1280	*	*
A/MOSCOW/13/98	*	*	80	*	*	*	*	*	*	*	*	*	*	640	*	*	*	40	*	*	*	*	*	*	*	*	*	*	*	*	*	*	*	*	*	1280	*
A/NEIMENGGU/52/2002	*	*	80	*	*	*	*	*	*	*	*	*	320	5	640	*	*	320	*	*	*	*	*	*	*	*	*	*	*	*	*	*	320	*	*	*	1280
Asterisk marks the lack of cross-titration.
Where a titre was below the starting dilution, a value of half the starting dilution was assigned (e.g. a titre of <10 was taken as 5).
