# Supplementary material for: Computational Identification of Antigenicity-Associated Sites in the Hemagglutinin Protein of A/H1N1 Seasonal Influenza Virus
Source: PLoS One. 2015 May 15;10(5):e0126742. doi: 10.1371/journal.pone.0126742 (PMC4433265; doi:10.1371/journal.pone.0126742)
Supplement: S2 Table — (XLS) [file pone.0126742.s002.xls]

## Sheet: Sheet1
S2 Table. The H3N2 HI table.
antigens\sera	HK/1/68	HK/107/71	EN/42/72	PC/1/73	BI/21793/72	BI/5930/74	VI/3C/75	AM/1609/77	TE/1B/77	RD/577/80	NL/209/80	NL/233/82	NL/241/82	LE/360/86	NL/330/85	ST/10/85	PH/2V/82	CE/1B/84	WE/4/85	CO/2/86	NL/450/88	SI/2/87	VI/7/87	SH/11/87	NL/620/89	VI/2/90	LY/1149/91	BE/353/89	BE/32A/92	SD/9/93	OS/2352/93	GD/25/93	NL/1/95	NL/18/94	GE/A9509/95	MA/G252/93	FI/338/95	NA/933/95	LY/2279/95	SP/1/96	BR/8/96	NL/5/98	WU/359B/95	AU/10/97	SY/5B/97	NL/1/02	NL/126/01	NL/118/01	NL/124/01
HK/1/68	1280	1280	2560	53	*	*	5	*	5	*	*	*	*	5	*	*	5	*	*	*	*	*	*	5	*	*	*	*	*	*	*	5	5	5	*	*	*	5	5	5	*	5	*	5	*	*	*	*	*
HK/107/71	*	5120	320	1280	*	*	5	*	5	*	*	*	*	5	*	*	5	*	*	*	*	5	*	5	*	*	*	5	*	*	*	*	*	*	*	*	*	*	*	*	*	*	*	*	*	*	*	*	*
EN/42/72	*	80	5120	1280	*	*	160	*	5	*	*	*	*	5	*	*	5	*	*	*	*	5	*	5	*	*	*	5	*	*	*	*	*	*	*	*	*	*	*	*	*	*	*	*	*	*	*	*	*
PC/1/73	68	5	640	1227	*	*	320	*	80	*	*	*	*	5	*	*	*	*	*	*	*	*	*	5	*	*	*	*	*	*	*	5	5	5	*	*	*	5	5	5	*	5	*	5	*	*	*	*	*
BI/21793/72	80	*	1280	1280	1280	1280	*	5	*	5	5	5	5	*	5	5	*	*	5	*	5	*	*	*	*	5	5	*	*	*	*	*	5	*	*	5	*	*	*	*	*	*	*	*	*	*	*	*	*
BI/5930/74	40	*	320	2560	640	1280	*	5	*	5	5	5	5	*	5	5	*	*	*	*	5	*	*	*	*	5	5	*	*	*	*	*	5	*	*	5	*	*	*	*	*	*	*	*	*	*	*	*	*
VI/3C/75	*	5	320	1280	*	*	2560	*	320	*	*	*	*	40	*	*	40	*	*	*	*	*	*	*	*	*	*	5	*	*	*	*	*	*	*	*	*	*	*	*	*	*	*	*	*	*	*	*	*
AM/1609/77	10	*	320	320	160	640	*	2560	*	5	320	80	320	*	139	160	*	*	160	*	5	*	*	*	*	5	5	*	*	*	*	*	5	*	*	5	*	*	*	*	*	*	*	*	*	*	*	*	*
TE/1B/77	*	5	80	320	*	*	320	*	2560	*	*	*	*	320	453	*	320	*	453	*	*	5	*	40	*	*	*	5	*	*	*	*	*	*	*	*	*	*	*	*	*	*	*	*	*	*	*	*	*
RD/577/80	5	*	10	*	5	80	640	320	2560	2560	5120	2560	2560	960	1016	1280	*	179	972	8095	*	80	28	*	*	5	5	10	*	*	*	*	5	*	*	5	*	*	*	*	*	*	*	*	*	*	*	*	*
NL/209/80	5	*	15	*	5	80	560	226	2560	5120	2560	1280	2560	640	1016	1431	*	240	1280	10240	*	80	25	*	*	5	5	20	*	*	*	*	5	*	*	5	*	*	*	*	*	*	*	*	*	*	*	*	*
NL/233/82	*	*	*	*	5	5	200	226	640	1280	1280	2560	5120	*	2560	905	*	120	960	2560	40	*	40	*	*	5	5	20	*	*	*	*	5	*	*	5	*	*	*	*	*	*	*	*	*	*	*	*	*
NL/241/82	*	*	*	*	5	5	320	172	1280	640	2560	1280	2560	*	1280	1280	*	113	1280	3620	80	*	40	*	*	5	5	35	*	*	*	*	5	*	*	5	*	*	*	*	*	*	*	*	*	*	*	*	*
LE/360/86	*	5	5	5	*	*	5	*	*	*	*	*	160	640	453	*	160	40	1786	*	905	57	160	320	*	*	*	5	*	*	*	*	*	*	*	*	*	*	*	*	*	*	*	*	*	*	*	*	*
NL/330/85	*	*	*	*	5	5	160	*	320	320	640	320	1280	*	1810	1431	*	277	2395	8868	320	*	113	*	*	5	5	25	*	*	*	*	5	*	*	5	*	*	*	*	*	*	*	*	*	*	*	*	*
ST/10/85	*	*	*	*	5	5	80	*	320	320	640	320	2560	*	2560	3620	*	400	2560	8960	640	*	640	*	*	5	80	160	*	*	*	*	5	*	*	5	*	*	*	*	*	*	*	*	*	*	*	*	*
PH/2V/82	5	5	5	5	*	*	5	*	640	*	*	*	2560	226	784	*	2480	40	462	*	320	190	*	80	*	*	*	5	*	*	*	5	5	5	*	*	*	5	5	5	*	5	*	5	*	*	*	*	*
CE/1B/84	*	*	*	*	*	*	*	*	*	*	*	*	*	320	*	*	*	640	*	*	640	*	*	*	*	*	*	*	*	*	*	*	*	*	*	*	*	*	*	*	*	*	*	*	*	*	*	*	*
WE/4/85	5	*	5	*	*	*	*	*	*	*	*	*	*	1920	905	*	*	*	2153	*	1280	320	554	*	*	*	*	*	*	*	*	*	*	*	*	*	*	*	*	*	*	*	*	*	*	*	*	*	*
CO/2/86	5	*	5	*	5	5	120	*	400	320	640	320	2560	2560	1280	3620	*	100	2382	10240	1280	120	318	*	*	5	80	160	*	*	*	*	5	*	*	5	*	*	*	*	*	*	*	*	*	*	*	*	*
NL/450/88	*	*	*	*	5	5	10	20	120	5	5	5	5	*	556	1280	*	140	2774	4661	5653	2792	890	7760	10240	1076	320	345	*	*	*	*	5	*	*	5	*	*	*	*	*	*	*	*	*	*	*	*	*
SI/2/87	5	5	5	5	*	*	5	*	240	*	*	*	*	160	277	*	200	*	*	320	3225	1824	*	3620	640	40	*	247	*	*	*	5	5	5	*	*	*	5	5	5	*	5	*	5	*	*	*	*	*
VI/7/87	*	*	*	*	*	*	*	*	*	*	*	*	*	*	325	*	*	*	470	*	1114	211	1437	806	*	*	*	*	*	*	*	*	*	*	*	*	*	*	*	*	*	*	*	*	*	*	*	*	*
SH/11/87	*	5	5	5	*	*	5	*	5	*	*	*	*	80	160	*	5	*	970	320	3880	905	320	1613	640	160	*	67	*	*	*	*	*	*	*	*	*	*	*	*	*	*	*	*	*	*	*	*	*
NL/620/89	*	*	*	*	5	5	10	20	20	5	5	5	5	*	453	905	*	40	2217	2560	2560	1280	1280	10240	20480	320	640	400	*	*	*	*	5	*	*	5	*	*	*	*	*	*	*	*	*	*	*	*	*
VI/2/90	*	*	*	*	5	5	*	5	*	5	5	5	5	*	*	640	*	*	320	640	508	160	1280	211	3378	1940	1810	1280	80	*	*	*	5	*	*	5	*	*	*	*	*	*	*	*	*	*	*	*	*
LY/1149/91	*	*	*	*	5	5	*	5	*	5	5	5	5	*	5	640	*	*	160	320	202	80	*	80	1280	1016	2560	640	20	20	80	20	*	*	80	20	80	20	*	*	*	*	*	*	*	*	*	*	*
BE/353/89	5	5	5	5	*	*	10	10	10	*	*	*	*	80	*	80	5	10	226	320	320	120	480	139	1280	640	458	1488	14	*	*	5	5	5	*	5	2.5	5	5	5	*	5	*	5	*	*	*	*	*
BE/32A/92	5	5	5	5	*	*	5	*	5	*	*	*	*	5	*	*	5	*	*	*	80	*	*	*	160	20	55	79	735	320	*	96	73	5	*	40	*	15	23	15	*	*	*	5	*	*	*	*	*
SD/9/93	*	5	5	5	*	*	5	*	5	*	*	*	*	5	*	*	5	*	*	*	*	5	*	20	*	*	20	*	506	1113	640	80	328	*	320	71	640	20	35	*	*	*	*	*	*	*	*	*	*
OS/2352/93	*	*	*	*	*	*	*	*	*	*	*	*	*	*	*	*	*	*	*	*	*	*	*	*	*	*	40	50	381	1115	1280	58	1280	20	*	50	1440	*	70	*	*	*	*	*	*	*	*	*	*
GD/25/93	5	*	*	5	*	*	*	*	*	*	*	*	*	*	*	*	5	*	*	*	*	5	*	*	*	*	20	5	240	1353	320	1432	1191	168	*	320	640	50	277	15	*	*	*	5	*	*	*	*	*
NL/1/95	5	*	*	5	5	5	*	5	*	5	5	5	5	*	5	5	5	*	*	*	5	5	*	*	*	5	74	5	*	1260	1301	1402	4318	560	2833	453	1613	*	529	*	113	101	*	*	20	*	*	*	*
NL/18/94	5	*	*	5	*	*	*	*	*	*	*	*	*	*	*	*	5	*	*	*	*	5	*	*	*	*	*	*	400	3840	*	*	63	400	*	*	2880	69	733	53	*	*	*	5	*	*	*	*	*
GE/A9509/95	*	*	*	*	*	*	*	*	*	*	*	*	*	*	*	*	*	*	*	*	*	*	*	*	*	*	57	*	80	291	226	*	320	60	1280	320	640	40	254	*	*	*	*	*	*	*	*	*	*
MA/G252/93	*	*	*	*	5	5	*	5	*	5	5	5	5	*	5	5	*	*	*	*	40	*	*	*	*	5	29	80	68	233	80	309	160	1600	*	1076	480	*	1600	*	*	*	*	*	*	*	*	*	*
FI/338/95	*	*	*	*	*	*	*	*	*	*	*	*	*	*	*	*	*	*	*	*	*	*	*	*	*	*	101	*	160	190	160	*	139	2560	1016	320	1177	80	*	*	*	*	*	*	*	*	*	*	*
NA/933/95	5	*	*	5	*	*	*	*	*	*	*	*	*	*	*	*	5	*	*	*	*	*	*	*	*	*	98	*	320	420	*	85	140	*	413	*	*	613	*	1600	*	1817	*	55	80	*	*	*	*
LY/2279/95	5	*	*	5	*	*	*	*	*	*	*	*	*	*	*	*	5	*	*	*	*	5	*	*	*	*	88	*	*	320	*	*	459	587	618	*	1071	157	794	191	640	366	*	*	320	*	*	*	*
SP/1/96	5	*	*	5	*	*	*	*	*	*	*	*	*	*	*	*	5	*	*	*	*	5	*	*	*	*	57	*	140	1120	*	106	128	*	226	*	*	431	488	761	694	*	*	*	320	*	*	*	*
BR/8/96	*	*	*	*	*	*	*	*	*	*	*	*	*	*	*	*	*	*	*	*	*	*	*	*	*	*	40	*	100	198	*	120	80	280	113	*	*	481	162	*	640	160	*	640	320	*	*	*	*
NL/5/98	5	*	*	5	*	*	*	*	*	*	*	*	*	*	*	*	5	*	*	*	*	5	*	*	*	*	*	*	100	480	*	99	160	640	*	*	1120	384	422	2104	1280	3056	1810	79	164	*	*	*	30
WU/359/95	*	*	*	*	*	*	*	*	*	*	*	*	*	*	*	*	*	*	*	*	*	*	*	*	*	*	52	*	*	*	*	*	89	*	370	*	427	640	177	1016	1076	1810	2560	320	320	*	*	*	*
AU/10/97	5	*	*	5	*	*	*	*	*	*	*	*	*	*	*	*	5	*	*	*	*	5	*	*	*	*	*	*	*	*	*	5	20	38	*	*	*	94	50	60	80	196	*	4434	2560	*	*	*	*
SY/5B/97	5	*	*	5	*	*	*	*	*	*	*	*	*	*	*	*	5	*	*	*	*	5	*	*	*	*	*	5	2.5	2.5	*	5	20	*	*	*	70	80	45	20	80	88	320	3880	3880	480	640	1466	1600
NL/1/02	*	*	*	*	*	*	*	*	*	*	*	*	*	*	*	*	*	*	*	*	*	*	*	*	*	*	*	*	*	40	*	25	*	*	*	*	*	166	37	15	*	*	120	*	*	640	480	480	320
NL/126/01	*	*	*	*	*	*	*	*	*	*	*	*	*	*	*	*	*	*	*	*	*	*	*	*	*	*	*	*	*	*	*	*	*	*	*	*	*	*	*	*	*	*	*	*	*	960	1358	1339	1440
NL/118/01	*	*	*	*	*	*	*	*	*	*	*	*	*	*	*	*	*	*	*	*	*	*	*	*	*	*	*	*	*	*	*	*	*	*	*	*	*	*	*	*	*	*	*	*	*	1280	2024	2933	3840
NL/124/01	*	*	*	*	*	*	*	*	*	*	*	*	*	*	*	*	*	*	*	*	*	*	*	*	*	*	*	*	*	*	*	25	*	*	*	*	*	160	80	40	*	*	160	*	*	*	960	1440	1011
PM/2007/99	*	*	*	*	*	*	*	*	*	*	*	*	*	*	*	*	*	*	*	*	*	*	*	*	*	*	*	*	*	*	*	*	*	*	*	*	*	*	*	*	*	*	*	*	*	2560	2217	2933	2240
FU/411/02	*	*	*	*	*	*	*	*	*	*	*	*	*	*	*	*	*	*	*	*	*	*	*	*	*	*	*	*	*	*	*	5	*	*	*	*	*	5	5	10	*	*	5	*	*	*	*	*	560
NL/22/03	*	*	*	*	*	*	*	*	*	*	*	*	*	*	*	*	*	*	*	*	*	*	*	*	*	*	*	*	*	*	*	5	*	*	*	*	*	25	40	15	*	*	25	*	*	*	80	70	*
Asterisk marks the lack of cross-titration.
Where a titre was below the starting dilution, a value of half the starting dilution was assigned (e.g. a titre of <10 was taken as 5).
[truncated: 3 more columns]
